# Supplementary material for: Changes in and Recognition of Electrochemical Fingerprints of Acer spp. in Different Seasons
Source: Biosensors (Basel). 2022 Dec 2;12(12):1114. doi: 10.3390/bios12121114 (PMC9775163; doi:10.3390/bios12121114)
Supplement: Supplementary file 1 [file biosensors-12-01114-s001.zip]

Archive with 1 entries (1 files):
- biosensors-1989139-supplementary.pdf
